# Supplementary material for: A new Fight-or-Flight Pacemaker Mechanism via Ryanodine Receptor abundance and superclustering
Source: PLoS Comput Biol. 2026 May 11;22(5):e1014267. doi: 10.1371/journal.pcbi.1014267 (PMC13178966; doi:10.1371/journal.pcbi.1014267)
Supplement: S1 File — 2D Ca dynamics under cell membrane during the last second of each 16 s simulation, with video number corresponding to simulation scenario number from 1 to 8. S1 Video. Basal, Normal Density, Normal Clustering. S2 Video. Basal, High Density, Normal Clustering. S3 Video. Basal, Normal Density, Superclustering. S4 Video. Basal, High Density, Superclustering. S5 Video. βAR, Normal Density, Normal Clustering. S6 Video. βAR, High Density, Normal Clustering. S7 Video. βAR, Normal Density, Superclustering. S8 Video. βAR, High Density, Superclustering. “Basal” designates cell model parameters reflecting pacemaker cell operation in the basal state. “βAR” designates enhanced model parameters Pup (SR Ca pump), ICaL, IKr and If reflecting βAR stimulation. “Normal Density” was set to 67.65 RyR/μm2, the average density in the basal state and “High Density” was set to 119.07 RyR/μm2, the average density during βAR stimulation (S1 Table). “Normal Clustering” was set to RyR cluster size distribution in Cell 6 (basal state) and “Superclustering” was set to RyR cluster size distribution in Cell 12 (βAR stimulation). [Ca] was coded in videos by red shades from black (0.15 μM) to pure red (>10 μM). CRU functional states were coded by colors as follows: refractory CRUs are in blue shades; CRUs ready to fire are in green; and CRUs releasing Ca are in grey shades. Both blue shades and gray shades reflect JSR Ca changes, with a saturation level set at 300 µM (Ca spark activation threshold in our model). Simulation time and membrane potential are shown at the bottom left corner of each video. (ZIP) [file pcbi.1014267.s001.zip]

Archive with 9 entries (8 files):
- S1 File/
- S1 File/S1_Video.mp4
- S1 File/S2_Video.mp4
- S1 File/S3_Video.mp4
- S1 File/S4_Video.mp4
- S1 File/S5_Video.mp4
- S1 File/S6_Video.mp4
- S1 File/S7_Video.mp4
- S1 File/S8_Video.mp4
